# Supplementary material for: A Novel Homozygous Mutation Destabilizes IKKβ and Leads to Human Combined Immunodeficiency
Source: Front Immunol. 2021 Feb 15;11:517544. doi: 10.3389/fimmu.2020.517544 (PMC7917045; doi:10.3389/fimmu.2020.517544)
Supplement: Supplementary file 3 [file DataSheet_1.zip]

Archive with 41 entries (34 files):
- Data sheet/
- Data sheet/image files of blots/
- Data sheet/image files of blots/Figure 5B.tif
- __MACOSX/
- __MACOSX/Data sheet/
- __MACOSX/Data sheet/image files of blots/
- __MACOSX/Data sheet/image files of blots/._Figure 5B.tif
- Data sheet/image files of blots/Figure 5A.tif
- __MACOSX/Data sheet/image files of blots/._Figure 5A.tif
- Data sheet/image files of blots/Figure 4E.tif
- __MACOSX/Data sheet/image files of blots/._Figure 4E.tif
- Data sheet/image files of blots/.DS_Store
- __MACOSX/Data sheet/image files of blots/._.DS_Store
- Data sheet/image files of blots/Figure 4B-GAPDH.jpg
- __MACOSX/Data sheet/image files of blots/._Figure 4B-GAPDH.jpg
- Data sheet/image files of blots/Figure 4F.jpg
- __MACOSX/Data sheet/image files of blots/._Figure 4F.jpg
- Data sheet/image files of blots/Figure 4B-2.jpg
- __MACOSX/Data sheet/image files of blots/._Figure 4B-2.jpg
- Data sheet/image files of blots/Figure 1E.tif
- __MACOSX/Data sheet/image files of blots/._Figure 1E.tif
- Data sheet/image files of blots/Figure 4B-1.jpg
- __MACOSX/Data sheet/image files of blots/._Figure 4B-1.jpg
- __MACOSX/Data sheet/._image files of blots
- Data sheet/Figure 1C-sequencing maps/
- Data sheet/Figure 1C-sequencing maps/patient mother sequencing.ab1
- __MACOSX/Data sheet/Figure 1C-sequencing maps/
- __MACOSX/Data sheet/Figure 1C-sequencing maps/._patient mother sequencing.ab1
- Data sheet/Figure 1C-sequencing maps/patient father sequencing.ab1
- __MACOSX/Data sheet/Figure 1C-sequencing maps/._patient father sequencing.ab1
- Data sheet/Figure 1C-sequencing maps/patient sequencing.ab1
- __MACOSX/Data sheet/Figure 1C-sequencing maps/._patient sequencing.ab1
- Data sheet/Figure 1C-sequencing maps/patient sister sequencing.ab1
- __MACOSX/Data sheet/Figure 1C-sequencing maps/._patient sister sequencing.ab1
- Data sheet/Figure 1C-sequencing maps/patient HSCT sequencing.ab1
- __MACOSX/Data sheet/Figure 1C-sequencing maps/._patient HSCT sequencing.ab1
- Data sheet/Figure 1C-sequencing maps/control sequencing.ab1
- __MACOSX/Data sheet/Figure 1C-sequencing maps/._control sequencing.ab1
- __MACOSX/Data sheet/._Figure 1C-sequencing maps
- Data sheet/.DS_Store
- __MACOSX/Data sheet/._.DS_Store
